# Supplementary material for: Bayesian Inference of Synaptic Quantal Parameters from Correlated Vesicle Release
Source: Front Comput Neurosci. 2016 Nov 25;10:116. doi: 10.3389/fncom.2016.00116 (PMC5122579; doi:10.3389/fncom.2016.00116)
Supplement: Supplementary file 1 [file Presentation1.ZIP]

Archive with 73 entries (62 files):
- MATLAB (all models)/
- MATLAB (all models)/.DS_Store
- __MACOSX/
- __MACOSX/MATLAB (all models)/
- __MACOSX/MATLAB (all models)/._.DS_Store
- MATLAB (all models)/DAF (facilitation)/
- MATLAB (all models)/DAF (facilitation)/.DS_Store
- __MACOSX/MATLAB (all models)/DAF (facilitation)/
- __MACOSX/MATLAB (all models)/DAF (facilitation)/._.DS_Store
- MATLAB (all models)/DAF (facilitation)/Bayes.m
- __MACOSX/MATLAB (all models)/DAF (facilitation)/._Bayes.m
- MATLAB (all models)/DAF (facilitation)/Example.m
- __MACOSX/MATLAB (all models)/DAF (facilitation)/._Example.m
- MATLAB (all models)/DAF (facilitation)/ExampleWorkspace.mat
- __MACOSX/MATLAB (all models)/DAF (facilitation)/._ExampleWorkspace.mat
- MATLAB (all models)/DAF (facilitation)/Likelihood.m
- __MACOSX/MATLAB (all models)/DAF (facilitation)/._Likelihood.m
- MATLAB (all models)/DAF (facilitation)/Overview.rtf
- __MACOSX/MATLAB (all models)/DAF (facilitation)/._Overview.rtf
- MATLAB (all models)/DAF (facilitation)/PairwisePosteriorPlot.m
- __MACOSX/MATLAB (all models)/DAF (facilitation)/._PairwisePosteriorPlot.m
- MATLAB (all models)/DAF (facilitation)/PosteriorPlot.m
- __MACOSX/MATLAB (all models)/DAF (facilitation)/._PosteriorPlot.m
- MATLAB (all models)/DAF (facilitation)/SyntheticData.m
- __MACOSX/MATLAB (all models)/DAF (facilitation)/._SyntheticData.m
- MATLAB (all models)/DEP (depression)/
- MATLAB (all models)/DEP (depression)/.DS_Store
- __MACOSX/MATLAB (all models)/DEP (depression)/
- __MACOSX/MATLAB (all models)/DEP (depression)/._.DS_Store
- MATLAB (all models)/DEP (depression)/Bayes.m
- __MACOSX/MATLAB (all models)/DEP (depression)/._Bayes.m
- MATLAB (all models)/DEP (depression)/Example.m
- __MACOSX/MATLAB (all models)/DEP (depression)/._Example.m
- MATLAB (all models)/DEP (depression)/Likelihood.m
- __MACOSX/MATLAB (all models)/DEP (depression)/._Likelihood.m
- MATLAB (all models)/DEP (depression)/Overview.rtf
- __MACOSX/MATLAB (all models)/DEP (depression)/._Overview.rtf
- MATLAB (all models)/DEP (depression)/PosteriorPlot.m
- __MACOSX/MATLAB (all models)/DEP (depression)/._PosteriorPlot.m
- MATLAB (all models)/DEP (depression)/SyntheticData.m
- __MACOSX/MATLAB (all models)/DEP (depression)/._SyntheticData.m
- MATLAB (all models)/FDR (release-independent depression with frequency-dependent recovery)/
- MATLAB (all models)/FDR (release-independent depression with frequency-dependent recovery)/.DS_Store
- __MACOSX/MATLAB (all models)/FDR (release-independent depression with frequency-dependent recovery)/
- __MACOSX/MATLAB (all models)/FDR (release-independent depression with frequency-dependent recovery)/._.DS_Store
- MATLAB (all models)/FDR (release-independent depression with frequency-dependent recovery)/Bayes.m
- __MACOSX/MATLAB (all models)/FDR (release-independent depression with frequency-dependent recovery)/._Bayes.m
- MATLAB (all models)/FDR (release-independent depression with frequency-dependent recovery)/Example.m
- __MACOSX/MATLAB (all models)/FDR (release-independent depression with frequency-dependent recovery)/._Example.m
- MATLAB (all models)/FDR (release-independent depression with frequency-dependent recovery)/Likelihood.m
- __MACOSX/MATLAB (all models)/FDR (release-independent depression with frequency-dependent recovery)/._Likelihood.m
- MATLAB (all models)/FDR (release-independent depression with frequency-dependent recovery)/Overview.rtf
- __MACOSX/MATLAB (all models)/FDR (release-independent depression with frequency-dependent recovery)/._Overview.rtf
- MATLAB (all models)/FDR (release-independent depression with frequency-dependent recovery)/PosteriorPlot.m
- __MACOSX/MATLAB (all models)/FDR (release-independent depression with frequency-dependent recovery)/._PosteriorPlot.m
- MATLAB (all models)/FDR (release-independent depression with frequency-dependent recovery)/SyntheticData.m
- __MACOSX/MATLAB (all models)/FDR (release-independent depression with frequency-dependent recovery)/._SyntheticData.m
- MATLAB (all models)/RID (release-independent depression)/
- MATLAB (all models)/RID (release-independent depression)/.DS_Store
- __MACOSX/MATLAB (all models)/RID (release-independent depression)/
- __MACOSX/MATLAB (all models)/RID (release-independent depression)/._.DS_Store
- MATLAB (all models)/RID (release-independent depression)/Bayes.m
- __MACOSX/MATLAB (all models)/RID (release-independent depression)/._Bayes.m
- MATLAB (all models)/RID (release-independent depression)/Example.m
- __MACOSX/MATLAB (all models)/RID (release-independent depression)/._Example.m
- MATLAB (all models)/RID (release-independent depression)/Likelihood.m
- __MACOSX/MATLAB (all models)/RID (release-independent depression)/._Likelihood.m
- MATLAB (all models)/RID (release-independent depression)/Overview.rtf
- __MACOSX/MATLAB (all models)/RID (release-independent depression)/._Overview.rtf
- MATLAB (all models)/RID (release-independent depression)/PosteriorPlot.m
- __MACOSX/MATLAB (all models)/RID (release-independent depression)/._PosteriorPlot.m
- MATLAB (all models)/RID (release-independent depression)/SyntheticData.m
- __MACOSX/MATLAB (all models)/RID (release-independent depression)/._SyntheticData.m
