# Supplementary material for: Bayesian Inference of Synaptic Quantal Parameters from Correlated Vesicle Release
Source: Front Comput Neurosci. 2016 Nov 25;10:116. doi: 10.3389/fncom.2016.00116 (PMC5122579; doi:10.3389/fncom.2016.00116)
Supplement: Supplementary file 1 [file Presentation1.ZIP › MATLAB (all models)/DAF (facilitation)/PairwisePosteriorPlot.m]

%%%%%%%%%%%%%%%%%%%%%%%%%%%%%%%%%%%%%%%%%%%%%%%%%%%%%%%%%%%%%%%%%%%%%%%%%%%%%%%%%
%%%%%%%%%%%%%%%%%%%%%%%%%%%%%%%%%%%%%%%%%%%%%%%%%%%%%%%%%%%%%%%%%%%%%%%%%%%%%%%%%
%
% COPYRIGHT: Alexander Bird (2016).
% This code is free software: you can redistribute it and/or modify
% it under the terms of the GNU General Public License as published by
% the Free Software Foundation, either version 3 of the License, or
% (at your option) any later version.
%
% This program is distributed in the hope that it will be useful,
% but WITHOUT ANY WARRANTY; without even the implied warranty of
% MERCHANTABILITY or FITNESS FOR A PARTICULAR PURPOSE.  See the
% GNU General Public License for more details.
%
% See <http://www.gnu.org/licenses/> for a copy of  
% the GNU General Public License
%
%%%%%%%%%%%%%%%%%%%%%%%%%%%%%%%%%%%%%%%%%%%%%%%%%%%%%%%%%%%%%%%%%%%%%%%%%%%%%%%%%
%%%%%%%%%%%%%%%%%%%%%%%%%%%%%%%%%%%%%%%%%%%%%%%%%%%%%%%%%%%%%%%%%%%%%%%%%%%%%%%%%

%%%%%%%%%%%%%%%%%%%%%%%%%%%%%%%%%%%%%%%%%%%%%%%%%%%%%%%%%%%%%%%%%%%%%%%%%%%%%%%%%
%%%%%%%%%%%%%%%%%%%%%%%%%%%%%%%%%%%%%%%%%%%%%%%%%%%%%%%%%%%%%%%%%%%%%%%%%%%%%%%%%
%%%%%%%%%%%%%%%%%%%%%%%%%%%%%%%%%%%%%%%%%%%%%%%%%%%%%%%%%%%%%%%%%%%%%%%%%%%%%%%%%
%%%%%%%%%%%%%%%%%%%%%%%%%%%%%%%%%%%%%%%%%%%%%%%%%%%%%%%%%%%%%%%%%%%%%%%%%%%%%%%%%


function[]=PairwisePosteriorPlot(fDist,ParameterSpace)
% Takes a full distribution fDist and plots all pairwise parameter distributions with titles.


nVector=ParameterSpace.nVector; % Possible numbers of release sites
tauDVector=ParameterSpace.tauDVector; % Possible depression timescales
p0Vector=ParameterSpace.p0Vector; % Possible initial release probabilities
p1Vector=ParameterSpace.p1Vector; % % Possible release probailities after an isolated spike
tauFVector=ParameterSpace.tauFVector; % Possible facilitation timescales
aVector=ParameterSpace.aVector; % Possible mean quantal amplitudes
aSTDVector=ParameterSpace.aSTDVector; % Possible standard deviations in quantal size
SigDVector=ParameterSpace.SigDVector; % Possible background noise standard deviations

figure

I=1;
for c1=1:(8-1)
    for c2=(c1+1):8
        
        for i=1:8
            if c1==1
                Vector1=nVector; % Possible numbers of release sites
                Type1='n';
            elseif c1==2
                Vector1=tauDVector; % Possible depression timescales
                Type1='tauD';
            elseif c1==3
                Vector1=p0Vector; % Possible initial release probabilities
                Type1='p0';
            elseif c1==4
                Vector1=p1Vector; % Possible release probailities after an isolated spike
                Type1='p1';
            elseif c1==5
                Vector1=tauFVector; % Possible facilitation timescales
                Type1='tauF';
            elseif c1==6
                Vector1=aVector; % Possible mean quantal amplitudes
                Type1='a';
            elseif c1==7
                Vector1=aSTDVector; % Possible quantal amplitude standard deviations
                Type1='aSTD';
            else
                Vector1=SigDVector; % Possible background noise standard deviations
                Type1='sigD';
            end
        end
        for i=1:8
            if c2==1
                Vector2=nVector; % Possible numbers of release sites
                Type2='n';
            elseif c2==2
                Vector2=tauDVector; % Possible depression timescales
                Type2='tauD';
            elseif c2==3
                Vector2=p0Vector; % Possible initial release probabilities
                Type2='p0';
            elseif c2==4
                Vector2=p1Vector; % Possible release probailities after an isolated spike
                Type2='p1';
            elseif c2==5
                Vector2=tauFVector; % Possible facilitation timescales
                 Type2='tauF';
            elseif c2==6
                Vector2=aVector; % Possible mean quantal amplitudes
                 Type2='a';
            elseif c2==7
                Vector2=aSTDVector; % Possible quantal amplitude standard deviations
                 Type2='aSTD';
            else
                Vector2=SigDVector; % Possible background noise standard deviations
                Type2='SigD';
            end
        end
                
       Vec=[fDist(:,c1) fDist(:,c2)];
       ctrs=cell(1,2);
       ctrs{1}=1:length(Vector1);
       ctrs{2}=1:length(Vector2);
       Pairwise=hist3(Vec,ctrs);
       
       Norm=trapz(Vector2,(trapz(Vector1,Pairwise)));
      PairWise=Pairwise/Norm;
      subplot(9,4,I)
      Name=strcat(Type1,'-',Type2);
      imagesc(PairWise)
      title(Name)
      I=I+1;
    end
end


end
