# Supplementary material for: Bayesian Inference of Synaptic Quantal Parameters from Correlated Vesicle Release
Source: Front Comput Neurosci. 2016 Nov 25;10:116. doi: 10.3389/fncom.2016.00116 (PMC5122579; doi:10.3389/fncom.2016.00116)
Supplement: Supplementary file 1 [file Presentation1.ZIP › MATLAB (all models)/DAF (facilitation)/SyntheticData.m]

%%%%%%%%%%%%%%%%%%%%%%%%%%%%%%%%%%%%%%%%%%%%%%%%%%%%%%%%%%%%%%%%%%%%%%%%%%%%%%%%%
%%%%%%%%%%%%%%%%%%%%%%%%%%%%%%%%%%%%%%%%%%%%%%%%%%%%%%%%%%%%%%%%%%%%%%%%%%%%%%%%%
%
% COPYRIGHT: Alexander Bird (2016).
% This code is free software: you can redistribute it and/or modify
% it under the terms of the GNU General Public License as published by
% the Free Software Foundation, either version 3 of the License, or
% (at your option) any later version.
%
% This program is distributed in the hope that it will be useful,
% but WITHOUT ANY WARRANTY; without even the implied warranty of
% MERCHANTABILITY or FITNESS FOR A PARTICULAR PURPOSE.  See the
% GNU General Public License for more details.
%
% See <http://www.gnu.org/licenses/> for a copy of  
% the GNU General Public License
%
%%%%%%%%%%%%%%%%%%%%%%%%%%%%%%%%%%%%%%%%%%%%%%%%%%%%%%%%%%%%%%%%%%%%%%%%%%%%%%%%%
%%%%%%%%%%%%%%%%%%%%%%%%%%%%%%%%%%%%%%%%%%%%%%%%%%%%%%%%%%%%%%%%%%%%%%%%%%%%%%%%%

%%%%%%%%%%%%%%%%%%%%%%%%%%%%%%%%%%%%%%%%%%%%%%%%%%%%%%%%%%%%%%%%%%%%%%%%%%%%%%%%%
%%%%%%%%%%%%%%%%%%%%%%%%%%%%%%%%%%%%%%%%%%%%%%%%%%%%%%%%%%%%%%%%%%%%%%%%%%%%%%%%%
%%%%%%%%%%%%%%%%%%%%%%%%%%%%%%%%%%%%%%%%%%%%%%%%%%%%%%%%%%%%%%%%%%%%%%%%%%%%%%%%%
%%%%%%%%%%%%%%%%%%%%%%%%%%%%%%%%%%%%%%%%%%%%%%%%%%%%%%%%%%%%%%%%%%%%%%%%%%%%%%%%%


function [DataSet] = SyntheticData(TParams,StimTimes,NTrace)
%SYNTHETICDATA Generates facilitating synthetic data using parameters contained in 'TParams', stimulation times as in 'StimTimes', and with 'NTrace' repeats.

n=TParams.n;
tauD=TParams.tauD;
tauFac=TParams.tauFac;
p0=TParams.p0;
p1=TParams.p1;
a=TParams.a;
aSTD=TParams.aSTD;
sigD=TParams.sigD;


alpha=(a/aSTD)^2; % Gamma parameters
beta=a/(aSTD^2);


nSpike=length(StimTimes); % Number of spikes
ISIs=StimTimes(2:end)-StimTimes(1:(nSpike-1)); % Interspike intervals
DataSet=zeros(nSpike,NTrace+1);

for J=1:NTrace
    Occupancy=ones(n,1); % Occupancy vector
   
    DoesRel=rand(n,1); % Check release
    TheseCanRel=DoesRel<p0; % Logical checking release
    TheseDoRel=Occupancy.*TheseCanRel; % Makes sure release sites are stocked
    DataSet(1,1)=0; % Initial time
    DataSet(1,J+1)=gamrnd(nnz(TheseDoRel)*alpha,1/beta)+(sigD)*randn(1); % Amplitude of first EPSP produced
    Occupancy=Occupancy-TheseDoRel;
    
    pDyn=p1; % Facilitate 
    
    for i=2:(nSpike)
        pDyn=p0+(pDyn-p0)*exp(-ISIs(i-1)/tauFac); % Decay in facilitation
        pRes=1-exp(-ISIs(i-1)/tauD); % Probability an empty site is restocked before the next EPSP
        DoesRes=rand(n,1); % Check restock
        TheseCanRes=DoesRes<pRes; % Logical checking restock
        TheseDoRes=(1-Occupancy).*TheseCanRes; 
        Occupancy=Occupancy+TheseDoRes;
           
        DoesRel=rand(n,1); % Check release
        TheseCanRel=DoesRel<pDyn; % Logical checking release
        TheseDoRel=Occupancy.*TheseCanRel; % Makes sure release sites are stocked
        DataSet(i,1)=StimTimes(i)-StimTimes(1);
        DataSet(i,J+1)=gamrnd(nnz(TheseDoRel)*alpha,1/beta)+(sigD)*randn(1); % Amplitude of EPSP produced
        Occupancy=Occupancy-TheseDoRel; % Remove vesicles      
        pDyn=pDyn+(p1-p0)*(1-pDyn)/(1-p0); % Facilitate 
    end
end


end
