# Supplementary material for: Bayesian Inference of Synaptic Quantal Parameters from Correlated Vesicle Release
Source: Front Comput Neurosci. 2016 Nov 25;10:116. doi: 10.3389/fncom.2016.00116 (PMC5122579; doi:10.3389/fncom.2016.00116)
Supplement: Supplementary file 1 [file Presentation1.ZIP › MATLAB (all models)/DEP (depression)/Example.m]

%%%%%%%%%%%%%%%%%%%%%%%%%%%%%%%%%%%%%%%%%%%%%%%%%%%%%%%%%%%%%%%%%%%%%%%%%%%%%%%%%
%%%%%%%%%%%%%%%%%%%%%%%%%%%%%%%%%%%%%%%%%%%%%%%%%%%%%%%%%%%%%%%%%%%%%%%%%%%%%%%%%
%
% COPYRIGHT: Alexander Bird (2016).
% This code is free software: you can redistribute it and/or modify
% it under the terms of the GNU General Public License as published by
% the Free Software Foundation, either version 3 of the License, or
% (at your option) any later version.
%
% This program is distributed in the hope that it will be useful,
% but WITHOUT ANY WARRANTY; without even the implied warranty of
% MERCHANTABILITY or FITNESS FOR A PARTICULAR PURPOSE.  See the
% GNU General Public License for more details.
%
% See <http://www.gnu.org/licenses/> for a copy of  
% the GNU General Public License
%
%%%%%%%%%%%%%%%%%%%%%%%%%%%%%%%%%%%%%%%%%%%%%%%%%%%%%%%%%%%%%%%%%%%%%%%%%%%%%%%%%
%%%%%%%%%%%%%%%%%%%%%%%%%%%%%%%%%%%%%%%%%%%%%%%%%%%%%%%%%%%%%%%%%%%%%%%%%%%%%%%%%

%%%%%%%%%%%%%%%%%%%%%%%%%%%%%%%%%%%%%%%%%%%%%%%%%%%%%%%%%%%%%%%%%%%%%%%%%%%%%%%%%
%%%%%%%%%%%%%%%%%%%%%%%%%%%%%%%%%%%%%%%%%%%%%%%%%%%%%%%%%%%%%%%%%%%%%%%%%%%%%%%%%
%%%%%%%%%%%%%%%%%%%%%%%%%%%%%%%%%%%%%%%%%%%%%%%%%%%%%%%%%%%%%%%%%%%%%%%%%%%%%%%%%
%%%%%%%%%%%%%%%%%%%%%%%%%%%%%%%%%%%%%%%%%%%%%%%%%%%%%%%%%%%%%%%%%%%%%%%%%%%%%%%%%


% This script generates a synthetic dataset, using a set of parameters,
% stimulation times and number of sweeps defined (and editable) below. It
% then runs a Bayesian inference to infer the posterior distributions and
% plots the results.

%--------------------- Define true parameters ------------------------
n=7; % Number of release sites
tauD=0.25; % Depression timescale (s)
p0=0.7; % Initial release probability
a=0.25; % Mean quantal amplitude (mV)
aSTD=0.1; % Quantal amplitude standard deviation (mV)
sigD=0.05; % Background noise standard deviation (mV)

TParams.n=n;
TParams.tauD=tauD;
TParams.p0=p0;
TParams.a=a;
TParams.aSTD=aSTD;
TParams.sigD=sigD;
%--------------------------------------------------------------------------


%-------- Define stimulation times and number of sweeps -------------------
StimTimes=linspace(0,1,30); % 5 spikes regularly at 30Hz
NTrace=5; % Number of sweeps
%--------------------------------------------------------------------------


%------------------- Generate a synthetic dataset -------------------------
[DataSet] = SyntheticData(TParams,StimTimes,NTrace);
%--------------------------------------------------------------------------


%------------------ Get posterior distributions ---------------------------
[Posteriors,ParameterSpace] = Bayes(DataSet);
%--------------------------------------------------------------------------

%------------------- Plot posterior marginals------------------------------
PosteriorPlot(Posteriors,ParameterSpace)
%--------------------------------------------------------------------------
