# Supplementary material for: Bayesian Inference of Synaptic Quantal Parameters from Correlated Vesicle Release
Source: Front Comput Neurosci. 2016 Nov 25;10:116. doi: 10.3389/fncom.2016.00116 (PMC5122579; doi:10.3389/fncom.2016.00116)
Supplement: Supplementary file 1 [file Presentation1.ZIP › MATLAB (all models)/FDR (release-independent depression with frequency-dependent recovery)/PosteriorPlot.m]

%%%%%%%%%%%%%%%%%%%%%%%%%%%%%%%%%%%%%%%%%%%%%%%%%%%%%%%%%%%%%%%%%%%%%%%%%%%%%%%%%
%%%%%%%%%%%%%%%%%%%%%%%%%%%%%%%%%%%%%%%%%%%%%%%%%%%%%%%%%%%%%%%%%%%%%%%%%%%%%%%%%
%
% COPYRIGHT: Alexander Bird (2016).
% This code is free software: you can redistribute it and/or modify
% it under the terms of the GNU General Public License as published by
% the Free Software Foundation, either version 3 of the License, or
% (at your option) any later version.
%
% This program is distributed in the hope that it will be useful,
% but WITHOUT ANY WARRANTY; without even the implied warranty of
% MERCHANTABILITY or FITNESS FOR A PARTICULAR PURPOSE.  See the
% GNU General Public License for more details.
%
% See <http://www.gnu.org/licenses/> for a copy of  
% the GNU General Public License
%
%%%%%%%%%%%%%%%%%%%%%%%%%%%%%%%%%%%%%%%%%%%%%%%%%%%%%%%%%%%%%%%%%%%%%%%%%%%%%%%%%
%%%%%%%%%%%%%%%%%%%%%%%%%%%%%%%%%%%%%%%%%%%%%%%%%%%%%%%%%%%%%%%%%%%%%%%%%%%%%%%%%

%%%%%%%%%%%%%%%%%%%%%%%%%%%%%%%%%%%%%%%%%%%%%%%%%%%%%%%%%%%%%%%%%%%%%%%%%%%%%%%%%
%%%%%%%%%%%%%%%%%%%%%%%%%%%%%%%%%%%%%%%%%%%%%%%%%%%%%%%%%%%%%%%%%%%%%%%%%%%%%%%%%
%%%%%%%%%%%%%%%%%%%%%%%%%%%%%%%%%%%%%%%%%%%%%%%%%%%%%%%%%%%%%%%%%%%%%%%%%%%%%%%%%
%%%%%%%%%%%%%%%%%%%%%%%%%%%%%%%%%%%%%%%%%%%%%%%%%%%%%%%%%%%%%%%%%%%%%%%%%%%%%%%%%


function [] = PosteriorPlot(Posteriors,ParameterSpace)
%ParamProjectionsAll Plots vectors of parameter probabilities. 

nVector=ParameterSpace.nVector; % Possible numbers of release sites
tauDVector=ParameterSpace.tauDVector; % Possible restock rates
p0Vector=ParameterSpace.p0Vector; % Possible initial release probabilities
p1Vector=ParameterSpace.p1Vector; % % Possible release probailities after an isolated spike
tauI0Vector=ParameterSpace.tauI0Vector; % Possible initial RID timescales
tauI1Vector=ParameterSpace.tauI1Vector; % Possible RID timescales after an isolated spike
varSigIVector=ParameterSpace.varSigIVector; % Possible FDR timescales
aVector=ParameterSpace.aVector; % Possible mean quantal amplitudes
aSTDVector=ParameterSpace.aSTDVector; % Possible standard deviations in quantal size
SigDVector=ParameterSpace.SigDVector; % Possible background noise standard deviations
Size=ParameterSpace.Size;

figure
subplot(5,2,1)
hold
bar(nVector,Posteriors(1:Size(1),1)/trapz(nVector,Posteriors(1:Size(1),1)),'black')
title('Number of release sites')
xlabel('Number of release sites')
ylabel('Probability')

subplot(5,2,2)
plot(tauDVector,Posteriors(1:Size(2),2)/trapz(tauDVector,Posteriors(1:Size(2),2)),'black')
title('Depression timescale')
xlabel('Depression timescale (s)')
%ylabel('Probability')

subplot(5,2,3)
hold
plot(tauI0Vector,Posteriors(1:Size(5),5)/trapz(tauI0Vector,Posteriors(1:Size(5),5)),'black')
title('Initial RID timescale')
xlabel('RID timescale (s)')
ylabel('Probability')

subplot(5,2,4)
hold
plot(p0Vector,Posteriors(1:Size(3),3)/trapz(p0Vector,Posteriors(1:Size(3),3)),'black')
title('p0')
xlabel('Initial release probability')
%ylabel('Probability')

subplot(5,2,5)
hold
plot(p1Vector,Posteriors(1:Size(4),4)/trapz(p1Vector,Posteriors(1:Size(4),4)),'black')
title('p1')
xlabel('Depressed release probability')
ylabel('Probability')

subplot(5,2,6)
hold
plot(tauI1Vector,Posteriors(1:Size(6),6)/trapz(tauI1Vector,Posteriors(1:Size(6),6)),'black')
title('RID timescale after an isolated spike (s)')
xlabel('RID timescale after an isolated spike (s)')
%ylabel('Probability')

subplot(5,2,7)
hold
plot(varSigIVector,Posteriors(1:Size(7),7)/trapz(varSigIVector,Posteriors(1:Size(7),7)),'black')
title('FDR timescale (s)')
xlabel('FDR timescale (s)')
ylabel('Probability')

subplot(5,2,8)
hold
plot(aVector,Posteriors(1:Size(8),8)/trapz(aVector,Posteriors(1:Size(8),8)),'black')
title('Mean quantal amplitude')
xlabel('Mean quantal amplitude (mV)')
%ylabel('Probability')

subplot(5,2,9)
hold
plot(aSTDVector,Posteriors(1:Size(9),9)/trapz(aSTDVector,Posteriors(1:Size(9),9)),'black')
title('Quantal amplitude standard deviation')
xlabel('Quantal amplitude standard deviation (mV)')
ylabel('Probability')

subplot(5,2,10)
hold
plot(SigDVector,Posteriors(1:Size(10),10)/trapz(SigDVector,Posteriors(1:Size(10),10)),'black')
title('Background noise standard deviation')
xlabel('Background noise standard deviation (mV)')
%ylabel('Probability')


end
