# Supplementary material for: Bayesian Inference of Synaptic Quantal Parameters from Correlated Vesicle Release
Source: Front Comput Neurosci. 2016 Nov 25;10:116. doi: 10.3389/fncom.2016.00116 (PMC5122579; doi:10.3389/fncom.2016.00116)
Supplement: Supplementary file 1 [file Presentation1.ZIP › MATLAB (all models)/RID (release-independent depression)/Bayes.m]

%%%%%%%%%%%%%%%%%%%%%%%%%%%%%%%%%%%%%%%%%%%%%%%%%%%%%%%%%%%%%%%%%%%%%%%%%%%%%%%%%
%%%%%%%%%%%%%%%%%%%%%%%%%%%%%%%%%%%%%%%%%%%%%%%%%%%%%%%%%%%%%%%%%%%%%%%%%%%%%%%%%
%
% COPYRIGHT: Alexander Bird (2016).
% This code is free software: you can redistribute it and/or modify
% it under the terms of the GNU General Public License as published by
% the Free Software Foundation, either version 3 of the License, or
% (at your option) any later version.
%
% This program is distributed in the hope that it will be useful,
% but WITHOUT ANY WARRANTY; without even the implied warranty of
% MERCHANTABILITY or FITNESS FOR A PARTICULAR PURPOSE.  See the
% GNU General Public License for more details.
%
% See <http://www.gnu.org/licenses/> for a copy of  
% the GNU General Public License
%
%%%%%%%%%%%%%%%%%%%%%%%%%%%%%%%%%%%%%%%%%%%%%%%%%%%%%%%%%%%%%%%%%%%%%%%%%%%%%%%%%
%%%%%%%%%%%%%%%%%%%%%%%%%%%%%%%%%%%%%%%%%%%%%%%%%%%%%%%%%%%%%%%%%%%%%%%%%%%%%%%%%

%%%%%%%%%%%%%%%%%%%%%%%%%%%%%%%%%%%%%%%%%%%%%%%%%%%%%%%%%%%%%%%%%%%%%%%%%%%%%%%%%
%%%%%%%%%%%%%%%%%%%%%%%%%%%%%%%%%%%%%%%%%%%%%%%%%%%%%%%%%%%%%%%%%%%%%%%%%%%%%%%%%
%%%%%%%%%%%%%%%%%%%%%%%%%%%%%%%%%%%%%%%%%%%%%%%%%%%%%%%%%%%%%%%%%%%%%%%%%%%%%%%%%
%%%%%%%%%%%%%%%%%%%%%%%%%%%%%%%%%%%%%%%%%%%%%%%%%%%%%%%%%%%%%%%%%%%%%%%%%%%%%%%%%


function [Posteriors,ParameterSpace,fDist] = Bayes(Input,isPar)
%Bayes: Runs a Metropolis-Hastings algorithm over the
%parameter space, with meta-parameters defined (and editable) below, to sample from the posterior distributions of the parameters.
%If stimulation times are not repeated, 'Input' is a double vector with stimulation times after the first in each independent sweep
%in the first column and EPSPs amplitudes in the second. Otherwise it is a matrix with stimulation times in the first column and
% EPSP amplitudes for each sweep in subsequent columns. The first spike time of each independent sweep must be defined as 0. 'isPar' defines
%whether parallel Metropolis-Hastings samplers are initiated: 'T' means
%they are, 'F' means they are not. The function prints the percentage of
%the way through it is to show progress.

if nargin==1
    isPar='F'; % Non-parallel by default
end

Size=[25,25,25,25,25,25,15,15]; % Size of posterior distribution in each dimension (1: Number of release sites, 2: Depression timescale,
%3: Initial release probability, 4: Release probability immediately after an isolated spike, 5: RID timescale, 6: Mean quantal amplitude,
%7: Quantal amplitude standard deviation, 8: Background noise standard deviation)

MCMCParams.NPar=2; % Number of parallel chains (if parallelisation is used)
MCMCParams.NSamples=1000000; % Number of samples per chain
MCMCParams.isPar=isPar; % Determines whether parallelisation is used

%--------------- Initialise parameter space -------------------------------
nVector=round(linspace(1,Size(1),Size(1))); % Possible numbers of release sites
tauDVector=linspace(0.01,1,Size(2)); % Possible depression timescales
p0Vector=linspace(0.05,0.95,Size(3)); % Possible initial release probabilities
p1Vector=linspace(0.05,0.95,Size(4)); % Possible release probailities after an isolated spike
tauI0Vector=linspace(0.01,0.5,Size(5)); % Possible RID timescales
aVector=linspace(0.05,0.5,Size(6)); % Possible mean quantal amplitudes
aSTDVector=linspace(0.01,0.25,Size(7)); % Possible quantal amplitude standard deviations
SigDVector=linspace(0.01,0.25,Size(8)); % Possible background noise standard deviations

% -------------- Assign initial values ------------------------------------
ParameterSpace.nVector=nVector; % Possible numbers of release sites
ParameterSpace.tauDVector=tauDVector; % Possible depression timescales
ParameterSpace.p0Vector=p0Vector; % Possible initial release probabilities
ParameterSpace.tauI0Vector=tauI0Vector; % Possible RID timescales
ParameterSpace.p1Vector=p1Vector; % Possible release probailities after an isolated spike
ParameterSpace.aVector=aVector; % Possible mean quantal amplitudes
ParameterSpace.aSTDVector=aSTDVector; % Possible quantal amplitude standard deviations
ParameterSpace.SigDVector=SigDVector; % Possible background noise standard deviations
ParameterSpace.Size=Size; % Size of posterior distribution in each dimension

[Posteriors,fDist]=MetropolisOuter(Input,ParameterSpace,MCMCParams); % Get posteriors

end

% ----------------- Computes a posterior distribution ---------------------
function [Posteriors,fDist]=MetropolisOuter(Input,ParameterSpace,MCMCParams)
% Outer Metropolis-Hastings function. Collates sample chains into
% histograms.

NPar=MCMCParams.NPar; % Number of parallel chains
NSamples=MCMCParams.NSamples; % Number of samples
isPar=MCMCParams.isPar; % Determines whether parallelisation is used
Size=ParameterSpace.Size; % Size of posterior distribution in each dimension

warning('off','all'); % Deactivates warnings
Bincoeff=BincoeffGen(ParameterSpace.nVector(end)); % Matrix of binomial coefficients (nchoosek values) to save repeated evaluation

%----------- Start parallel pool ------------------
if isPar=='T'
    delete(gcp); % Clear workers
    parpool(NPar); % Initialise parallel pool
    
    %--------------------------------------------------
    
    %-------------------- Get histograms ---------------------------
    AllSamples=cell(NPar,1);
    parfor Par=1:NPar
        AllSamples{Par}=MetropolisInner(NSamples,ParameterSpace,Input,Bincoeff); % Run multiple chains in parallel
    end
    CollatedSamples=zeros(NSamples*NPar,8,'uint8');
    for Par=1:NPar
        CollatedSamples((NSamples*(Par-1)+1):(NSamples*Par),:)=AllSamples{Par}; % Collate chains
    end   
elseif isPar=='F'
    CollatedSamples=MetropolisInner(NSamples,ParameterSpace,Input,Bincoeff); % Run a single chain
end
fDist=CollatedSamples;
warning('on','all'); % Reactivate warnings

%-------------------- Combine samples into histograms ----------------------
Likelihoods=zeros(max(Size(:)),8);
for i=1:8
    Likelihoods(1:Size(i),i)=hist(CollatedSamples(:,i),1:Size(i));
end

%------------------------ Normalise distributions -------------------------
nVector=ParameterSpace.nVector; % Possible numbers of release sites
tauDVector=ParameterSpace.tauDVector; % Possible depression timescales
p0Vector=ParameterSpace.p0Vector; % Possible initial release probabilities
p1Vector=ParameterSpace.p1Vector; % % Possible release probailities after an isolated spike
tauI0Vector=ParameterSpace.tauI0Vector; % Possible RID timescales
aVector=ParameterSpace.aVector; % Possible mean quantal amplitudes
aSTDVector=ParameterSpace.aSTDVector; % Possible standard deviations in quantal size
SigDVector=ParameterSpace.SigDVector; % Possible background noise standard deviations
for i=1:8
    if i==1
        Vector=nVector; % Possible numbers of release sites
    elseif i==2
    Vector=tauDVector; % Possible depression timescales
    elseif i==3
        Vector=p0Vector; % Possible initial release probabilities
    elseif i==4
        Vector=p1Vector; % Possible release probailities after an isolated spike
    elseif i==5
        Vector=tauI0Vector; % Possible RID timescales
    elseif i==6
        Vector=aVector; % Possible mean quantal amplitudes
    elseif i==7
        Vector=aSTDVector; % Possible quantal amplitude standard deviations
    else
        Vector=SigDVector; % Possible background noise standard deviations
    end    
    Likelihoods(1:Size(i),i)=Likelihoods(1:Size(i),i)/trapz(Vector,Likelihoods(1:Size(i),i));
end


%------------------- Get posteriors ------------------------------------

Posteriors=Likelihoods;
end

function [Samples]=MetropolisInner(NSamples,ParameterSpace,Input,Bincoeff)
% Inner Metropolis-Hastings function. Generates a list of sample points.

nVector=ParameterSpace.nVector; % Possible numbers of release sites
tauDVector=ParameterSpace.tauDVector; % Possible depression timescales
p0Vector=ParameterSpace.p0Vector; % Possible initial release probabilities
p1Vector=ParameterSpace.p1Vector; % % Possible release probailities after an isolated spike
tauI0Vector=ParameterSpace.tauI0Vector; % Possible RID timescales
aVector=ParameterSpace.aVector; % Possible mean quantal amplitudes
aSTDVector=ParameterSpace.aSTDVector; % Possible standard deviations in quantal size
SigDVector=ParameterSpace.SigDVector; % Possible background noise standard deviations

Size=ParameterSpace.Size; % Size of posterior distribution in each dimension
Samples=zeros(NSamples,8,'uint8'); % Unsigned integers (if 'Size'>256, change 'uint8' to 'unint16')

%------------------------ Determine initial location ----------------------
Allowed=0; % Determine if initial location is valied
while Allowed==0
    SamplerInd=zeros(8,1);
    for i=1:8
        SamplerInd(i)=randi([1 Size(i)]); % Initial location index
    end
    Allowed=1;
   
    if p0Vector(SamplerInd(3))<p1Vector(SamplerInd(4)) % Make sure it depresses (p0>p1)
       Allowed=0; 
    elseif aSTDVector(SamplerInd(7))>aVector(SamplerInd(6)) % Make sure non-zero quantal amplitude is most likely
       Allowed=0;
    end  
    
    SamplerLoc=[nVector(SamplerInd(1)), tauDVector(SamplerInd(2)),p0Vector(SamplerInd(3)),p1Vector(SamplerInd(4)),tauI0Vector(SamplerInd(5)),aVector(SamplerInd(6)),aSTDVector(SamplerInd(7)),SigDVector(SamplerInd(8))]; % Translate initial location index to true valuexact
    ThisLike=Likelihood(SamplerLoc(2),SamplerLoc(5),SamplerLoc(3),SamplerLoc(4),SamplerLoc(1),Input,Bincoeff,SamplerLoc(6),SamplerLoc(7),SamplerLoc(8)); % Get initial likelihood
    if isnan(ThisLike) % Check starting position is valid
        Allowed=0;
    end
end

%----------------------- Main Metropolis-Hastings Sampler -----------------
for j=1:NSamples % Calculation of distribution
    NextInd=NextIndFind(SamplerInd,Size,ParameterSpace); % Proposed step index
    NextLoc=[nVector(NextInd(1)), tauDVector(NextInd(2)),p0Vector(NextInd(3)),p1Vector(NextInd(4)),tauI0Vector(NextInd(5)),aVector(NextInd(6)),aSTDVector(NextInd(7)),SigDVector(NextInd(8))];
    ThatLike=Likelihood(NextLoc(2),NextLoc(5),NextLoc(3),NextLoc(4),NextLoc(1),Input,Bincoeff,NextLoc(6),NextLoc(7),NextLoc(8)); % Next likelihood
    if isnan(ThisLike);
        ThisLike=ThatLike;
        SamplerInd=NextInd;
    elseif isnan(ThatLike)
        % Don't move
    else
        pMove=ThatLike-ThisLike; % Probability of accepting step
        Test=log(rand(1)); % Test variable
        if Test<pMove
            SamplerInd=NextInd; % Move sampler
            ThisLike=ThatLike; % Update likelihood           
        end
    end
    Samples(j,:)=SamplerInd; % Record sampler location 
    if (100*j/NSamples)==round(100*j/NSamples);
        100*j/NSamples % Display percentage of the way through
    end
end

end

function [Ind]=NextIndFind(Ind,Size,ParameterSpace)
% Generates the next index co-ordinate.

p0Vector=ParameterSpace.p0Vector; % Possible initial release probabilities
p1Vector=ParameterSpace.p1Vector; % % Possible release probailities after an isolated spike
aVector=ParameterSpace.aVector; % Possible mean quantal amplitudes
aSTDVector=ParameterSpace.aSTDVector; % Possible standard deviations in quantal size

Allowed=0; % Determines if proposed step is possible
while Allowed==0
    PosInd=Ind+unidrnd(3,8,1)-2; % Random integers between -1 and 1 in five dimensions
    Allowed=1;
    for i=1:8
        if PosInd(i)<1 % Check we are 'on-grid'
            Allowed=0;
        elseif PosInd(i)>Size(i)
            Allowed=0;
        end
    end
    if Allowed==1
        if p0Vector(PosInd(3))<p1Vector(PosInd(4)) % Check it depresses
            Allowed=0;
        end
        if aSTDVector(PosInd(7))>aVector(PosInd(6)) % Check non-zero quantal amplitude is most likely
            Allowed=0;
        end
    end
end

Ind=PosInd; % Accept value

end

function [Bincoeff] = BincoeffGen(n)
% Generates all the binomial coefficients to save time. Note everything is
% shifted by one in both dimensions due to indexing.

Bincoeff=zeros(n+1,n+1);
for i=1:(n+1)
    for j=1:i
        Bincoeff(i,j)=nchoosek(i-1,j-1);
    end
end
end
