# Supplementary material for: Bayesian Inference of Synaptic Quantal Parameters from Correlated Vesicle Release
Source: Front Comput Neurosci. 2016 Nov 25;10:116. doi: 10.3389/fncom.2016.00116 (PMC5122579; doi:10.3389/fncom.2016.00116)
Supplement: Supplementary file 1 [file Presentation1.ZIP › MATLAB (all models)/RID (release-independent depression)/Likelihood.m]

%%%%%%%%%%%%%%%%%%%%%%%%%%%%%%%%%%%%%%%%%%%%%%%%%%%%%%%%%%%%%%%%%%%%%%%%%%%%%%%%%
%%%%%%%%%%%%%%%%%%%%%%%%%%%%%%%%%%%%%%%%%%%%%%%%%%%%%%%%%%%%%%%%%%%%%%%%%%%%%%%%%
%
% COPYRIGHT: Alexander Bird (2016).
% This code is free software: you can redistribute it and/or modify
% it under the terms of the GNU General Public License as published by
% the Free Software Foundation, either version 3 of the License, or
% (at your option) any later version.
%
% This program is distributed in the hope that it will be useful,
% but WITHOUT ANY WARRANTY; without even the implied warranty of
% MERCHANTABILITY or FITNESS FOR A PARTICULAR PURPOSE.  See the
% GNU General Public License for more details.
%
% See <http://www.gnu.org/licenses/> for a copy of  
% the GNU General Public License
%
%%%%%%%%%%%%%%%%%%%%%%%%%%%%%%%%%%%%%%%%%%%%%%%%%%%%%%%%%%%%%%%%%%%%%%%%%%%%%%%%%
%%%%%%%%%%%%%%%%%%%%%%%%%%%%%%%%%%%%%%%%%%%%%%%%%%%%%%%%%%%%%%%%%%%%%%%%%%%%%%%%%

%%%%%%%%%%%%%%%%%%%%%%%%%%%%%%%%%%%%%%%%%%%%%%%%%%%%%%%%%%%%%%%%%%%%%%%%%%%%%%%%%
%%%%%%%%%%%%%%%%%%%%%%%%%%%%%%%%%%%%%%%%%%%%%%%%%%%%%%%%%%%%%%%%%%%%%%%%%%%%%%%%%
%%%%%%%%%%%%%%%%%%%%%%%%%%%%%%%%%%%%%%%%%%%%%%%%%%%%%%%%%%%%%%%%%%%%%%%%%%%%%%%%%
%%%%%%%%%%%%%%%%%%%%%%%%%%%%%%%%%%%%%%%%%%%%%%%%%%%%%%%%%%%%%%%%%%%%%%%%%%%%%%%%%


function [Likelihood] = Likelihood(tauD,tauI0,p0,p1,n,Input,Bincoeff,a,aSTD,sigD)
%Likelihood Calculates the log-likelihood of a dataset 'Input' in terms of
%the quantal parameters described in the main file. The likelihood can be
%calculated slightly more efficiently if the stimulation times are exactly repeated
%between independent sweeps; in this case the sub-function
%'RepeatingLikelihood' is called.

if length(Input(1,:))==2
    Likelihood=NonrepeatingLikelihood(tauD,tauI0,p0,p1,n,Input,Bincoeff,a,aSTD,sigD); % Matrix of release probabilities
else
    Likelihood=RepeatingLikelihood(tauD,tauI0,p0,p1,n,Input,Bincoeff,a,aSTD,sigD); % Matrix of release probabilities
end

end

%--------------------- Non-repeating functions ----------------------------
% These functions calculate the log-likelihood in the case where only a
% single sweep is available, or stimulation times are not identical between
% independent sweeps.
function[lLikelihood] = NonrepeatingLikelihood(tauD,tauI0,p0,p1,n,Input,Bincoeff,a,aSTD,sigD)
% NonrepeatingLikelihood Calculates the log-likelihood when only a
% single sweep is available, or stimulation times are not identical between
% independent sweeps. In this case, 'Input' is a two-column matrix with
% stimulation times after the first in the left-hand column and EPSPs in
% the right. A zero in the left-hand column indicates an independent sweep.


nSpike=length(Input(:,1)); % Total number of EPSPs
u=zeros(nSpike,1); % Release probabilities before each spike
u(1)=p0;

AllProbs=zeros(nSpike,1);
lLikelihood=0;

%--------------------- First EPSP ----------------------------------------
% Initial occupancy vector (right vector)
R=zeros(n+1,1);
R(n+1)=1;

% Initial release vector (left vector)
L1=zeros(1,n+1);
for j=1:(n+1)
    k1=j-1;
    G1=IntegralLikelihood(Input(1,2),a,aSTD,k1,sigD);
    RelVec=BinRel(k1,n,u(1),Bincoeff);
    L1=L1+G1*RelVec';
end

AllProbs(1)=L1*R;
QR=R;
%--------------------- Subsequent EPSPs ----------------------------------
for m=1:(nSpike-1) % Loop over EPSPs
    if Input(m+1,1)~=0 % Check if next EPSP is dependent
        T=Input(m+1,1)-Input(m,1); % Interspike interval
        uplus=u(m)-u(m)*(p0-p1)/(p0); % Depressed release probability
        u(m+1)=p0+(uplus-p0)*exp(-T/tauI0); % Decay in RID
        g=1-exp(-T/tauD); % Restock probability
        
        Lm=zeros(1,n+1);
        Qm=zeros(n+1,n+1);
        
        for jm=1:(n+1) % Loop over releases
            km=jm-1;
            Gm=IntegralLikelihood(Input(m,2),a,aSTD,km,sigD);
            Qm=Qm+Gm*PrePostPreProbs(km,n,u(m),g,Bincoeff);
            
            Gmp1=IntegralLikelihood(Input(m+1,2),a,aSTD,km,sigD);
            RelVec=BinRel(km,n,u(m+1),Bincoeff);
            Lm=Lm+Gmp1*RelVec';
        end
        QR=Qm*QR;
        AllProbs(m+1)=Lm*QR; 
    else % Reset everything
        lLikelihood=lLikelihood+log(AllProbs(m)); % Update log-likelihood
        
        R=zeros(n+1,1);
        R(n+1)=1;
        u(m+1)=p0;
        
        % 'Initial' release vector (left vector)
        Lm=zeros(1,n+1);
        for jm=1:(n+1)
            km=jm-1;
            Gm=IntegralLikelihood(Input(m,2),a,aSTD,km,sigD);
            RelVec=BinRel(km,n,u(1),Bincoeff);
            Lm=Lm+Gm*RelVec';
        end
        AllProbs(m+1)=Lm*R;
        QR=R;
    end    
end
lLikelihood=lLikelihood+log(AllProbs(end)); % Final log-likelihood
%lLikelihood=sum(log(AllProbs(:))); % Final log-likelihood

end

%-------------------- Repeating functions ---------------------------------
% These functions calculate the log-likelihood in the case where
% stimulation times are identical between independent sweeps. The matrix
% calculations can be made more efficient in this case.
function [lLikelihood] = RepeatingLikelihood(tauD,tauI0,p0,p1,n,Input,Bincoeff,a,aSTD,sigD)
% NonrepeatingLikelihood Calculates the log-likelihood when only a
% single sweep is available, or stimulation times are not identical between
% independent sweeps. In this case, 'Input' is a two-column matrix with
% stimulation times after the first in the left-hand column and EPSPs in
% the right. A zero in the left-hand column indicates an independent sweep.

nSpike=length(Input(:,1)); % Total number of EPSPs
nSweep=length(Input(1,1)); % Total number of sweeps
ISIs=Input(2:end,1)-Input(1:(nSpike-1),1); % Vector of interspike intervals

u=zeros(nSpike,1); % Release probabilities before each spike
g=zeros(nSpike-1,1); % Restock probabilities between spikes
u(1)=p0; % Initial release probability
for m=2:nSpike
    T=ISIs(m-1);
    uplus=u(m)-u(m)*(p0-p1)/(p0); % Depressed release probability
    u(m+1)=p0+(uplus-p0)*exp(-T/tauI0); % Decay in RID
    g(m)=1-exp(-T/tauD); % Restock probability
end
lLikelihood=0;

%--------------------- First EPSP ----------------------------------------
% Initial occupancy vector (right vector)
R=zeros(n+1,1);
R(n+1)=1;

for Sweeps=1:nSweep
    AllProbs=zeros(nSpike,1);
    % Initial release vector (left vector)
    L1=zeros(1,n+1);
    for j=1:(n+1)
        k1=j-1;
        G1=IntegralLikelihood(Input(1,Sweeps+1),a,aSTD,k1,sigD);
        RelVec=BinRel(k1,n,u(1),Bincoeff);
        L1=L1+G1*RelVec';
    end
    AllProbs(1)=L1*R;
    QR=R; 
    %--------------------- Subsequent EPSPs ----------------------------------
    for m=1:(nSpike-1) % Loop over EPSPs
        
        Lm=zeros(1,n+1);
        Qm=zeros(n+1,n+1);
        
        for jm=1:(n+1) % Loop over releases
            km=jm-1;
            Gm=IntegralLikelihood(Input(m,Sweeps+1),a,aSTD,km,sigD);
            Qm=Qm+Gm*PrePostPreProbs(km,n,u(m),g(m),Bincoeff);
            
            Gmp1=IntegralLikelihood(Input(m+1,Sweeps+1),a,aSTD,km,sigD);
            RelVec=BinRel(km,n,u(m+1),Bincoeff);
            Lm=Lm+Gmp1*RelVec';
        end
        QR=Qm*QR;
        AllProbs(m+1)=Lm*QR;
    end
    lLikelihood=lLikelihood+log(AllProbs(end)); % Final log-likelihood
end
end


%-------------------- Shared functions ------------------------------------
% These functions are shared between the two likelihood calculations. They
%build the matrices described in the text and also compute the likelihood 
% that an amplitude 'A' is observed given that 'k' vesicles are released and
% the other parameters are given.


function[RelVec]=BinRel(k,n,u,Bincoeff)
% BinRel Determines the binomial release vector.

RelVec=zeros(n+1,1);
  
for PreOcc=k:n 
    RelVec(PreOcc+1)=Bincoeff(PreOcc+1,k+1)*u^k*(1-u)^(PreOcc-k);
end

end

function[NextRes]= PrePostPreProbs(k,n,u,g,Bincoeff)
  NextRes=PrePostProbs(k,n,g,Bincoeff);
  RelVec=BinRel(k,n,u,Bincoeff);

  for i=1:(n+1)
      x=i-1;
      NextRes(:,x+1)=NextRes(:,x+1)*RelVec(x+1);
  end
end

function [RelRes]=PrePostProbs(km,n,g,Bincoeff)

  RelRes=zeros(n+1); 
  for xm=km:n
    for xmp1=(xm-km):n
      RelRes(xmp1+1,xm+1)=Bincoeff(n-xm+km+1,xmp1-xm+km+1)*g^(xmp1-xm+km)*(1-g)^(n-xmp1);
    end
  end
end

function[S]=IntegralLikelihood(A,a,aSTD,k,sigD)
% IntegralLikelihood Computes the likelihood that an amplitude 'A' is observed
% given that 'k' vesicles are released and the other parameters are given.
% The computation is described in detail in Appendix B.
  if k==0 % Pure Gaussian noise
    Nvar=k*aSTD^2+sigD^2;
    S=exp(-(A-k*a)^2/(2*Nvar))/sqrt(2*pi*Nvar);
  else 
    betk=k*a^2/aSTD^2;
    lamk=a/aSTD^2;
    ys=(betk-1)/lamk;
    s=betk-1;
    t=(A/sigD-lamk*sigD)/2;
    zstar=t+sqrt(t^2+s);
    kappa=GammaApprox(betk-1);

    yL=NewtonRaphson(t,s,zstar/2,sigD); % Lower bound
    yR=NewtonRaphson(t,s,3*zstar/2,sigD); % Upper bound

    y=linspace(yL,yR,200); % Define space
    Y=(betk-1)*log(y/ys)-lamk*(y-ys)-(y-A).^2/(2*sigD^2);
    eY=kappa*exp(Y)/(2*pi*sigD*sqrt(ys/lamk));
    S=trapz(y,eY);  
  end
end

function[GamFac]=GammaApprox(z)
%GammaApprox Approximation of normalising factor in gamma distribution
  if z<10
    GamFac=(sqrt(2*pi*z)*(z/exp(1))^z)/gamma(z+1);
  else
    GamFac=1/(1 + 1/(12*z) + 1/(288*z^2) - 139/(51840*z^3)-571/(2488320*z^4));
  end


end

function[Bound]=NewtonRaphson(t,s,zinitial,sigD)

  val=14;
  tolerance=0.1;
  zstar=t+sqrt(t^2+s);
  ustar=log(zstar);

  u=log(zinitial);
  eu=exp(u);
  fu=s*(u-ustar)-(eu-2*t)^2/2+(zstar-2*t)^2/2+val;
  dfdu=s-eu*(eu-2*t);
  
  Count=0;
  while abs(fu)>tolerance
    u=u-fu/dfdu;
    eu=exp(u);
    fu=s*(u-ustar)-(eu-2*t)^2/2+(zstar-2*t)^2/2+val;
    dfdu=s-eu*(eu-2*t);
    Count=Count+1;
    if Count>=1000
        fu=0;
    end
  end
Bound=eu*sigD;

end
