# Supplementary material for: Bayesian Inference of Synaptic Quantal Parameters from Correlated Vesicle Release
Source: Front Comput Neurosci. 2016 Nov 25;10:116. doi: 10.3389/fncom.2016.00116 (PMC5122579; doi:10.3389/fncom.2016.00116)
Supplement: Supplementary file 2 [file Presentation2.ZIP]

Archive with 11 entries (8 files):
- JULIA (all models)/
- JULIA (all models)/.DS_Store
- __MACOSX/
- __MACOSX/JULIA (all models)/
- __MACOSX/JULIA (all models)/._.DS_Store
- JULIA (all models)/mh-gamma-daf.jl
- __MACOSX/JULIA (all models)/._mh-gamma-daf.jl
- JULIA (all models)/mh-gamma-dep.jl
- JULIA (all models)/mh-gamma-fdr.jl
- JULIA (all models)/mh-gamma-rid.jl
- __MACOSX/._JULIA (all models)
