# Supplementary material for: Bayesian Inference of Synaptic Quantal Parameters from Correlated Vesicle Release
Source: Front Comput Neurosci. 2016 Nov 25;10:116. doi: 10.3389/fncom.2016.00116 (PMC5122579; doi:10.3389/fncom.2016.00116)
Supplement: Supplementary file 2 [file Presentation2.ZIP › JULIA (all models)/mh-gamma-dep.jl]

#################################################################################
#################################################################################
#################################################################################
#################################################################################
#
# This is a Bayesian estimator for the depression model
#
# The 6 parameters searched over are
# p, n, tD, a, siga, sigb.
# Please see associated paper for model definition.
#
# It uses the M-H algorithm with nearest neighbours
# on a grid. This simple implementation has been chosen
# for transparency to allow for easy extension to more 
# sophisticated sampling algorithms.
#
# it uses the PyPlot package
#
#################################################################################
#
# COPYRIGHT: Magnus Richardson (2016).
# This code is free software: you can redistribute it and/or modify
# it under the terms of the GNU General Public License as published by
# the Free Software Foundation version 3.
#
# This program is distributed in the hope that it will be useful,
# but WITHOUT ANY WARRANTY; without even the implied warranty of
# MERCHANTABILITY or FITNESS FOR A PARTICULAR PURPOSE.  See the
# GNU General Public License for more details.
#
# See <http://www.gnu.org/licenses/> for a copy of  
# the GNU General Public License
#
#################################################################################
#################################################################################
#################################################################################
#################################################################################
function mymain(filename,nsamples)
start_time=time()

#################################################################################
# load data, plot it with amplitude histograms
#################################################################################

M=readdlm(filename)
ts,A=M[:,1],M[:,2:end]
(nsweeps,N)=size(A)

dx=0.01;
x=[minimum(collect(A)):dx:maximum(collect(A))];
bx=[x-dx/2,x[end]+dx/2];
(bx,hA)=hist(A[:],bx);

f1=figure()
subplot(2,1,1); plot(ts,A,"-o"); xlabel("Time [ms]"); ylabel("Amps [mV]");
subplot(2,1,2); plot(x,hA,"-");  xlabel("Amps [mV]"); ylabel("Density");draw()

#################################################################################
# Set up the grids for the parameters and length of the chain
#################################################################################

nparams=6			        # number of parameters - model specific

Sx=Array(ASCIIString,1,nparams)		# for the parameter names
Rx=zeros(2,nparams)			# for the parameter ranges
nx=zeros(Int,1,nparams)			# number of grid points for each parameter

Sx[1,1]="p";		Rx[1:2,1]=[0.05,0.95];		nx[1]=19
Sx[1,2]="n"; 	 	Rx[1:2,2]=[1,10];		nx[2]=10		
Sx[1,3]="tD"; 		Rx[1:2,3]=[50,500]; 		nx[3]=19
Sx[1,4]="a"; 		Rx[1:2,4]=[0.05,0.5]; 		nx[4]=19
Sx[1,5]="siga"; 	Rx[1:2,5]=[0.02,0.2]; 		nx[5]=19
Sx[1,6]="sigb"; 	Rx[1:2,6]=[0.01,0.1]; 		nx[6]=19

x=zeros(maximum(nx),nparams)
p=zeros(maximum(nx),nparams)
dx=zeros(1,nparams)

for j=1:nparams
  x[1:nx[j],j]=linspace(Rx[1,j],Rx[2,j],nx[j])'
  dx[j]=x[2,j]-x[1,j]
end

S=zeros(Int,nsamples,nparams)      # integer positions in the chain

#################################################################################
# random initial condition that respects and inequalities
#################################################################################

sold=zeros(Int,1,nparams)
for j=1:nparams
  sold[j]=rand(1:nx[j])
end

while x[sold[4],4]<=x[sold[5],5]	# this ensures a>siga
  sold[4]=rand(1:nx[4])
  sold[5]=rand(1:nx[5])
end

xold=zeros(1,nparams)
xnew=zeros(1,nparams)
for j=1:nparams
  xold[j]=x[sold[j],j]
end
llold=myloglikelihood(xold,ts,A)	# initial loglikelihood

llbest,sbest,xbest=llold,sold,xold

cmoves=0				# counts successful hops

#################################################################################
# Now the main loop to generate the chain
#################################################################################

for k=1:nsamples

  snew=sold+rand(-1:1,1,nparams)   # generate a hop to some neighbouring site

  if all(ones(1,nparams).<=snew.<=nx)  	       # must be within the grid
    allowed2=x[snew[4],4]>x[snew[5],5]         # respect a>siga
      if allowed2

        for j=1:nparams
          xnew[j]=x[snew[j],j]
        end

        llnew=myloglikelihood(xnew,ts,A)	 # new likelihood 

        if rand()<exp(llnew-llold) 		 # MH acceptance step
          sold,llold=snew,llnew
	  cmoves+=1
	  if llold>llbest			 # udpate maximumlikelihood
	    llbest,sbest,xbest=llold,sold,xnew
	  end
	end

    end
  end

  S[k,:]=sold

end

#################################################################################
# create the 1st-order marginal distributions
#################################################################################
for k=1:nsamples
  for j=1:nparams
    p[S[k,j],j]+=1/(nsamples*dx[j])
  end
end

xmax=mymarginalMLE(x,p,dx,nx,nparams)


#################################################################################
# create 2nd-order marginal distribution 
#################################################################################
M12,extent12,aspect12,S1,S2=my2Dmarginals(S,nsamples,x,nx,dx,Sx,1,2)
M13,extent13,aspect13,S1,S3=my2Dmarginals(S,nsamples,x,nx,dx,Sx,1,3)
M14,extent14,aspect14,S1,S4=my2Dmarginals(S,nsamples,x,nx,dx,Sx,1,4)
M24,extent24,aspect24,S2,S4=my2Dmarginals(S,nsamples,x,nx,dx,Sx,2,4)
M45,extent45,aspect45,S4,S5=my2Dmarginals(S,nsamples,x,nx,dx,Sx,4,5)
M56,extent56,aspect56,S5,S6=my2Dmarginals(S,nsamples,x,nx,dx,Sx,5,6)

#################################################################################
# plot out the distributions
#################################################################################
figure(2)
for j=1:nparams
    subplot(2,3,j)
    plot(x[1:nx[j],j],p[1:nx[j],j]);
    xlabel(Sx[j])
end

f3=figure()

subplot(231)
imshow(M12,interpolation="nearest",origin="lower",extent=extent12,aspect=aspect12)
xlabel(S2); ylabel(S1)

subplot(232)
imshow(M13,interpolation="nearest",origin="lower",extent=extent13,aspect=aspect13)
xlabel(S3); ylabel(S1)

subplot(233)
imshow(M14,interpolation="nearest",origin="lower",extent=extent14,aspect=aspect14)
xlabel(S4); ylabel(S1)

subplot(234)
imshow(M24,interpolation="nearest",origin="lower",extent=extent24,aspect=aspect24)
xlabel(S4); ylabel(S2)

subplot(235)
imshow(M45,interpolation="nearest",origin="lower",extent=extent45,aspect=aspect45)
xlabel(S5); ylabel(S4)

subplot(236)
imshow(M56,interpolation="nearest",origin="lower",extent=extent56,aspect=aspect56)
xlabel(S6); ylabel(S5)

#################################################################################
# print out some analyses
#################################################################################
println("nsamples=",nsamples," moves=",cmoves," fraction=",round(cmoves/nsamples,3))
println("Param \t fullMLE \t margeMLE")
for j=1:nparams
println(Sx[j],"\t ",round(xbest[j],3),"\t ",round(xmax[j],3))
end

#################################################################################
# output time code took
#################################################################################
diff_time=time()-start_time;
println("Total runtime ",round(diff_time,3),"s=",round(diff_time/60,1),"mins." );

return S,x,p,nx

end

#################################################################################
#################################################################################
#################################################################################
#################################################################################
# End of main program and start of subfunctions
#
# Three sets of subfunctions
#
# I.	General subfunctions
#
# II.	The likelihood and P(A1&A2&A3...)
#
# III.	Calculates the probability density for an amplitude A needed for II.
#
#################################################################################
#################################################################################
#################################################################################
#################################################################################

#################################################################################
#################################################################################
# I.General subfunctions
#################################################################################
#################################################################################

#################################################################################
# calculates occupancy before release m
# for more complicated models p is calculated before each pulse
#################################################################################
function mymeanoccupancy(p,n,tD,N,ts)

  D=ones(N,1)
  u=ones(N,1)*p

  for m=1:N-1
    T=ts[m+1]-ts[m]
    g=1-exp(-T/tD)
    a,b=g,(1-p)*(1-g)
    D[m+1]=b*D[m]+a
  end

  return D,u

end

#################################################################################
# calculates 2D marginals
#################################################################################
function my2Dmarginals(S,nsamples,x,nx,dx,Sx,jA,jB)

  xA,xB=x[1:nx[jA],jA],x[1:nx[jB],jB]
  dA,dB=dx[jA],dx[jB]
  nA,nB=nx[jA],nx[jB]
  SA,SB=Sx[jA],Sx[jB]

  MAB=zeros(nA,nB);

  for k=1:nsamples
    MAB[S[k,jA],S[k,jB]]+=1/(nsamples*dA*dB)
  end

  ABextent=[xB[1]-dB/2,xB[end]+dB/2,xA[1]-dA/2,xA[end]+dA/2]
  ABaspect=(xB[end]-xB[1])/(xA[end]-xA[1])

  return MAB,ABextent,ABaspect,SA,SB

end

#################################################################################
# MLE from the marginals with confidence intervals
#################################################################################
function mymarginalMLE(x,p,dx,nx,nparams)

  xmax=zeros(1,nparams)
  for j=1:nparams
    xmax[j]=x[indmax(p[:,j]),j]
  end
  
  return xmax

end

#################################################################################
#################################################################################
# II. Subfunctions for likelihood and calculating P(A1&A2&A3...)
#################################################################################
#################################################################################

#################################################################################
# likelihood across all sweeps
#################################################################################
function myloglikelihood(x,ts,A)

  (np,ns)=size(A)
  LL=zeros(ns)

  for k=1:ns
    X=myprobamps(x,ts,A[:,k])
    LL[k]=log(X[end])
  end

  return sum(LL)

end

#################################################################################
# now a function that calculates the probability of
# a vector of releases A1, A2, A3 .... An
#################################################################################
function myprobamps(x,ts,A)

  # unpack parameters
  p,n,tD,a,siga,sigb=x
  n=round(Int,n)

  N=length(ts);
  Pprod=zeros(N,1)

  # the right vector, which is P(x1)
  r=zeros(n+1,1);
  r[end]=1;
  R=r;

  # and the left for m=1
  L1=zeros(1,n+1);
  for k1=0:n
    G1=myconvolution(A[1],a,siga,k1,sigb)
    L1+=G1*P_km_given_xm(k1,n,p)';
  end
  Pprod[1]=(L1*R)[1];

  # needed for the ongoing calculation
  QR=R;
  for m=1:N-1

    T=ts[m+1]-ts[m];
    g=1-exp(-T/tD);

    Lm=zeros(1,n+1);
    Qm=zeros(n+1,n+1);

    for km=0:n

      # get the Gaussian factor and matrix
      Gm=myconvolution(A[m],a,siga,km,sigb);
      Qm=Qm+Gm*P_xmp1_and_km_given_xm(km,n,p,g);

      # now the Gaussian and left vector
      Gmp1=myconvolution(A[m+1],a,siga,km,sigb);
      Lm=Lm+Gmp1*P_km_given_xm(km,n,p)';

    end

    QR=Qm*QR
    Pprod[m+1]=(Lm*QR)[1]

  end

  return Pprod

end

#################################################################################
# P( km release | xm occupancy )
#################################################################################
function P_km_given_xm(km,n,p)

  q=zeros(n+1,1)
  
  for xm=km:n # uses fact that xm>=km if km releases occur
    q[xm+1]=p^km*(1-p)^(xm-km)*binomial(xm,km)
  end

  return q

end

#################################################################################
# P( xm+1 occupancy | km release & xm occupancy)
#################################################################################
function P_xmp1_given_km_and_xm(km,n,g)

  q=zeros(n+1,n+1)
  
  for xm=km:n
    for xmp1=xm-km:n
      q[xmp1+1,xm+1]=g^(xmp1-xm+km)*(1-g)^(n-xmp1)*binomial(n-xm+km,xmp1-xm+km);
    end
  end

  return q

end

#################################################################################
# P( xm+1 & km | xm occupancy)
#################################################################################
function P_xmp1_and_km_given_xm(km,n,p,g)

  q2=P_xmp1_given_km_and_xm(km,n,g)
  q1=P_km_given_xm(km,n,p)
  n=length(q1)-1

  for x=0:n
    q2[:,x+1]=q2[:,x+1]*q1[x+1]
  end

  return q2

end

#################################################################################
#################################################################################
# III. Subfunctions for calculating the gamma-gaussian convolution for amplitude
#################################################################################
#################################################################################

#################################################################################
# My Gaussian-gamma convolution
#################################################################################
function myconvolution(A,a,siga,k,sigb)

  if k==0
    Nvar=k*siga^2+sigb^2
    S=exp(-(A-k*a)^2/(2*Nvar))/sqrt(2*pi*Nvar)
  end

  if k>0

    betk,lamk=k*a^2/siga^2,a/siga^2
    ys=(betk-1)/lamk
    s,t=betk-1,(A/sigb-lamk*sigb)/2
    zstar=t+sqrt(t^2+s)
    kappa=mygammafactor(betk-1)

    yL=myNR(t,s,zstar/2,sigb)
    yR=myNR(t,s,3*zstar/2,sigb)

    ny=100; y=linspace(yL,yR,ny); dy=y[2]-y[1]
    Y=(betk-1)*log(y/ys)-lamk*(y-ys)-(y-A).^2/(2*sigb^2)
    eY=kappa*exp(Y)/(2*pi*sigb*sqrt(ys/lamk))
    S=dy*sum(eY)

  end

  return S

end

#################################################################################
# the gamma factor component of the normalised dist
#################################################################################
function mygammafactor(n)

  if n<10
    gf=(sqrt(2*pi*n)*(n/e)^n)/gamma(n+1)
  else
    gf=1/(1 + 1/(12.0*n) + 1/(8.0*(6.0*n)^2) - 139/(8.0*(6.0*n)^3*2*3*5))
  end

  return gf

end

#################################################################################
# My Newton Raphson root finder for the lower bound
#################################################################################
function myNR(t,s,zinitial,sigb)

  value,tolerance=14,0.1
  zstar=t+sqrt(t^2+s)
  ustar=log(zstar)

  u=log(zinitial)
  eu=exp(u)
  fu=s*(u-ustar)-(eu-2t)^2/2+(zstar-2t)^2/2+value
  dfdu=s-eu*(eu-2t)

  while abs(fu)>tolerance
    u=u-fu/dfdu
    eu=exp(u)
    fu=s*(u-ustar)-(eu-2t)^2/2+(zstar-2t)^2/2+value
    dfdu=s-eu*(eu-2t)
  end

return eu*sigb

end

#################################################################################
#################################################################################
#################################################################################
# End of subfunctions 
#################################################################################
#################################################################################
#################################################################################
